# Supplementary material for: Discovery and Structure-Based Design of Potent Covalent PPARγ Inverse-Agonists BAY-4931 and BAY-0069
Source: J Med Chem. 2022 Oct 21;65(21):14843–63. doi: 10.1021/acs.jmedchem.2c01379 (PMC9662185; doi:10.1021/acs.jmedchem.2c01379)
Supplement: Supplementary file 2 — jm2c01379_si_002.csv [file jm2c01379_si_002.csv]

Table S1: Crystallographic data collection and refinement statistics
Protein/Peptide	PPARG/NCOR2	PPARG/NCOR2
Compound	6a	BAY-4931 (6c)
PDB Accession Code	8AQM	8AQN
Data collection
Beamline	SOLEIL, Proxima_2	SOLEIL, Proxima_2
Wavelength []	0.9799	0.9801
Space group (No.)	P212121 (19)	P212121 (19)
Unit cell, a, b, c []	61.1, 94.5, 114.8	62.9, 95.4, 103.4
Resolution limit1 []	49.08-2.30	47.74-1.90
	(2.44-2.30)	(2.01-1.90)
No. of unique reflections1	30160	49790
Multiplicity1	6.7	6.6
Completeness [%]1	99.6 (97.6)	99.7 (98.7)
I/_(I)1	15.90 (2.41)	12.93 (2.10)
Rsym [%]1	7.33 (70.3)	10.98 (78.1)
Refinement
Resolution limit []1	49.08-2.30	47.74-1.90
	2.358-2.299	(1.947-1.897)
Completeness [%]1	99.58 (94.74)	99.70 (97.19)
No. of reflections1	28651+1508 (1967+103)	47300+2490 (3379+178)
Rwork/Rfree [%]1	19.19/25.12	17.63/21.77
	(36.2/44.7)	(34.1/34.4)
Mean B value [2]	49.7	26.7
rmsd bond length []	0.010	0.010
rmsd bond angles [deg]	1.394	1.642
Crystallization condition
Protein:Peptide:Ligand ratio	1:2:2	1:2:2
Reservoir solution	0.1M MES pH 6; 0.2M NH4Cl; 20% PEG6000	0.1 M MES pH 6.0, 0.2 M Ca acetate, 20% PEG8000
1 Values in brackets refer to the highest resolution shell
