# Supplementary material for: Discovery and Structure-Based Design of Potent Covalent PPARγ Inverse-Agonists BAY-4931 and BAY-0069
Source: J Med Chem. 2022 Oct 21;65(21):14843–63. doi: 10.1021/acs.jmedchem.2c01379 (PMC9662185; doi:10.1021/acs.jmedchem.2c01379)
Supplement: Supplementary file 3 — jm2c01379_si_003.csv [file jm2c01379_si_003.csv]

Compound		BAY-0069	BAY-0069	BAY-0069
route of administration		p.o.	i.p.	s.c.
AUC0-tlast	[h*mg/L]	0.074	0.26	0.045
Cmax	[nM]	35	59	4.4
fu (mouse plasma)	(%)	0.063	0.063	0.063
Cmax,u	[nM]	0.022	0.037	0.0028
FABP4-NLucP
IC50	[nM]	0.22	0.22	0.22
fu inc	(%)	1.9	1.9	1.9
IC50,u	[nM]	0.0042	0.0042	0.0042
Cmax,u / IC50,u		5.3	8.9	0.67
UMUG-9 Antiproli
IC50	[nM]	2.54	2.54	2.54
fu inc	(%)	1.9	1.9	1.9
IC50,u	[nM]	0.048	0.048	0.048
Cmax,u / IC50,u		0.46	0.77	0.058
Table xy: Cmax and AUC of BAY-0069 after administration of 100 mg/kg via different routes. Cmax was corrected for protein binding in mouse plasma and put into relation to in vitro potency measures (also corrected by fu,inc)
