# Supplementary material for: Discovery and Structure-Based Design of Potent Covalent PPARγ Inverse-Agonists BAY-4931 and BAY-0069
Source: J Med Chem. 2022 Oct 21;65(21):14843–63. doi: 10.1021/acs.jmedchem.2c01379 (PMC9662185; doi:10.1021/acs.jmedchem.2c01379)
Supplement: Supplementary file 4 — jm2c01379_si_004.csv [file jm2c01379_si_004.csv]

Compound #	IUPAC name	SMILE	CRR PPARG:NCOR2 EC50 (nM)	CRR PPARG:NCOR2 StdDev EC50 (nM)	CRR PPARG:NCOR2 Emax (%)	CRR PPARG:NCOR2 StdDev Emax (%)	CRR PPARG:NCOR2 n (if n >2)	RT112-FABP4-NLucP Reporter IC50(nM)	RT112-FABP4-NLucP Reporter StdDev IC50(nM)	RT112-FABP4-NLucP Reporter Emax(%)	RT112-FABP4-NLucP Reporter StdDev Emax(%)	RT112-FABP4-NLucP Reporter n= (if n > 2)		UM-UC-9 Proliferation IC50 (nM)	UM-UC-9 Proliferation StDev IC50 (nM)	UM-UC-9 Proliferation Emax (%)	UM-UC-9 Proliferation n= (if n >2)
6a	2-Chloro-N-[2-(3-methylphenyl)-1,3-benzoxazol-5-yl]-5-nitrobenzamide	O=C(NC1=CC=C(OC(C2=CC=CC(C)=C2)=N3)C3=C1)C4=CC([N+]([O-])=O)=CC=C4Cl	1.8	0.4	345	50	5	1300	557	87	17	5		>10000		0
6b	2-Chloro-N-[2-(2-methylphenyl)-1,3-benzoxazol-5-yl]-5-nitrobenzamide	O=C(NC1=CC=C(OC(C2=CC=CC=C2C)=N3)C3=C1)C4=CC([N+]([O-])=O)=CC=C4Cl	5.2		99			195		52				6640		0
6c / BAY-4931	2-Chloro-N-[2-(4-ethylphenyl)-1,3-benzoxazol-5-yl]-5-nitrobenzamide	O=C(NC1=CC=C(OC(C2=CC=C(CC)C=C2)=N3)C3=C1)C4=CC([N+]([O-])=O)=CC=C4Cl	5.8	4.4	619	105	11	0.17	0.05	94	23	14		3.4	1	79	12
6d	2-Chloro-N-[2-(3-chlorophenyl)-1,3-benzoxazol-5-yl]-5-nitrobenzamide	O=C(NC1=CC=C(OC(C2=CC=CC(Cl)=C2)=N3)C3=C1)C4=CC([N+]([O-])=O)=CC=C4Cl	7.2		509			52		93				-		-
6e	N-[2-(2-Bromophenyl)-1,3-benzoxazol-5-yl]-2-chloro-5-nitrobenzamide	O=C(NC1=CC=C(OC(C2=CC=CC=C2Br)=N3)C3=C1)C4=CC([N+]([O-])=O)=CC=C4Cl	3.9	2	235	28	6	480	165	133	33	5		-		-
6f	2-Chloro-N-[2-(3-fluoro-4-methoxyphenyl)-1,3-benzoxazol-5-yl]-5-nitrobenzamide	O=C(NC1=CC=C(OC(C2=CC=C(OC)C(F)=C2)=N3)C3=C1)C4=CC([N+]([O-])=O)=CC=C4Cl	2.2	1	534	101	3	0.23	0.08	82	11	5		314		67
6g	2-Chloro-N-[2-(5-methylpyridin-3-yl)-1,3-benzoxazol-5-yl]-5-nitrobenzamide	O=C(NC1=CC=C(OC(C2=CC(C)=CN=C2)=N3)C3=C1)C4=CC([N+]([O-])=O)=CC=C4Cl	0.65	0.2	437	88	4	0.16	0.04	72	10	7		1.9		34
6h	2-Chloro-N-[2-(6-ethylpyridin-3-yl)-1,3-benzoxazol-5-yl]-5-nitrobenzamide	O=C(NC1=CC=C(OC(C2=CC=C(CC)N=C2)=N3)C3=C1)C4=CC([N+]([O-])=O)=CC=C4Cl	2		580			0.25		107				3.1		86
8a	2-Chloro-N-[2-(4-methylphenyl)-1,3-benzoxazol-6-yl]-5-nitrobenzamide	O=C(NC1=CC=C2N=C(C3=CC=C(C)C=C3)OC2=C1)C4=CC([N+]([O-])=O)=CC=C4Cl	4	1.2	524	41	4	1800	701	68	10	4		3710		105
8b	2-Chloro-N-[2-(4-ethylphenyl)-1-methyl-1H-benzimidazol-6-yl]-5-nitrobenzamide	O=C(NC1=CC=C2N=C(C3=CC=C(CC)C=C3)N(C)C2=C1)C4=CC([N+]([O-])=O)=CC=C4Cl	19		424			3.3		74				9.2		36
8c	2-Chloro-N-[2-(4-ethylphenyl)-1-methyl-1H-benzimidazol-5-yl]-5-nitrobenzamide	O=C(NC1=CC=C2C(N=C(C3=CC=C(CC)C=C3)N2C)=C1)C4=CC([N+]([O-])=O)=CC=C4Cl	3.7	0.4	95	20	3	4.4	0.1	54	10	5		913		-
8d	2-Chloro-5-nitro-N-(2-phenylimidazo[1,2-a]pyridin-6-yl)benzamide	O=C(NC1=CN2C(C=C1)=NC(C3=CC=CC=C3)=C2)C4=CC([N+]([O-])=O)=CC=C4Cl	2.6		647			0.58		89				52		55
8e	2-Chloro-N-[2-(4-methylphenyl)-2H-benzotriazol-5-yl]-5-nitrobenzamide	O=C(NC1=CC2=NN(C3=CC=C(C)C=C3)N=C2C=C1)C4=CC([N+]([O-])=O)=CC=C4Cl	4.4	0.7	562	79	8	0.32	0.09	93	6	7		2.8		36
8f	2-Chloro-N-[2-(4-ethylphenyl)-1,3-benzoxazol-5-yl]-5-nitrobenzene-1-sulfonamide	O=S(C1=CC([N+]([O-])=O)=CC=C1Cl)(NC2=CC=C(OC(C3=CC=C(CC)C=C3)=N4)C4=C2)=O	>50000		0			>50000		0				-		-
8g	2-chloro-N-[4-(5,6-dimethyl-1,3-benzoxazol-2-yl)phenyl]-5-nitrobenzamide	O=C(NC1=CC=C(C2=NC3=CC(C)=C(C)C=C3O2)C=C1)C4=CC([N+]([O-])=O)=CC=C4Cl	10	6.9	288	54	8	1.6		95	10	13		8.8		43
8h	2-Chloro-N-[3-(5-ethyl-1,3-benzoxazol-2-yl)phenyl]-5-nitrobenzamide	O=C(NC1=CC=CC(C2=NC3=CC(CC)=CC=C3O2)=C1)C4=CC([N+]([O-])=O)=CC=C4Cl	54	51	331	31	6	>50000		0		4		>10000		0
9a	2-Chloro-N-[2-(4-ethylphenyl)-1,3-benzoxazol-5-yl]-5-(trifluoromethyl)benzamide	O=C(NC1=CC=C(OC(C2=CC=C(CC)C=C2)=N3)C3=C1)C4=CC(C(F)(F)F)=CC=C4Cl	>50000		26			>50000		0		3		-		-
9b	4-Chloro-N3-[2-(4-ethylphenyl)-1,3-benzoxazol-5-yl]-N1-methylbenzene-1,3-dicarboxamide	O=C(C1=CC=C(Cl)C(C(NC2=CC=C(OC(C3=CC=C(CC)C=C3)=N4)C4=C2)=O)=C1)NC	>50000		0			>33000		0				-		-
9c	2-Chloro-N-[2-(4-ethylphenyl)-1,3-benzoxazol-5-yl]pyridine-3-carboxamide	O=C(C1=CC=CN=C1Cl)NC2=CC=C(OC(C3=CC=C(CC)C=C3)=N4)C4=C2	>50000		0			>50000		0				-		-
9d	2-chloro-5-cyano-N-[2-(4-ethylphenyl)-1,3-benzoxazol-5-yl]benzamide	O=C(NC1=CC=C(OC(C2=CC=C(CC)C=C2)=N3)C3=C1)C4=CC(C#N)=CC=C4Cl	87		335			8.6	6.9	113	16	4		358		84
9e	N-[2-(4-Ethylphenyl)-1,3-benzoxazol-5-yl]-3-nitrobenzamide	O=C(NC1=CC=C(OC(C2=CC=C(CC)C=C2)=N3)C3=C1)C4=CC=CC([N+]([O-])=O)=C4	8050		554			>50000		0		6		-		-
9f	2-Chloro-N-[2-(3-methylphenyl)-1,3-benzoxazol-5-yl]-3-nitrobenzamide	O=C(NC1=CC=C(OC(C2=CC=CC(C)=C2)=N3)C3=C1)C4=CC=CC([N+]([O-])=O)=C4Cl	>50000		23			>50000		59		6		1220		22
9g	N-[2-(4-Ethylphenyl)-1,3-benzoxazol-5-yl]-5-nitrothiophene-2-carboxamide	O=C(C1=CC=C([N+]([O-])=O)S1)NC2=CC=C(OC(C3=CC=C(CC)C=C3)=N4)C4=C2	7950		86			9350	311	97	4	4		-		-
9h	N-[2-(4-Ethylphenyl)-1,3-benzoxazol-5-yl]prop-2-enamide	C=CC(NC1=CC=C(OC(C2=CC=C(CC)C=C2)=N3)C3=C1)=O	>50000		16		3	5750	1430	94	10	4		-		-
9i	N-[2-(4-Ethylphenyl)-1,3-benzoxazol-5-yl]-2-fluoro-5-nitrobenzamide	O=C(NC1=CC=C(OC(C2=CC=C(CC)C=C2)=N3)C3=C1)C4=CC([N+]([O-])=O)=CC=C4F	3.3	1.1	638	81	3	4	1.2	77	24	5		330		91
9j / BAY-0069	2-Bromo-N-[2-(4-ethylphenyl)-1,3-benzoxazol-5-yl]-5-nitrobenzamide	O=C(NC1=CC=C(OC(C2=CC=C(CC)C=C2)=N3)C3=C1)C4=CC([N+]([O-])=O)=CC=C4Br	9.6	4.8	620	155	8	0.22	0.07	88	18	16		2.5		72
9k	N-[2-(4-ethylphenyl)-1,3-benzoxazol-5-yl]-2-iodo-5-nitrobenzamide	O=C(NC1=CC=C(OC(C2=CC=C(CC)C=C2)=N3)C3=C1)C4=CC([N+]([O-])=O)=CC=C4I	28		690			0.29		115				5.3		78
